# Supplementary material for: Armillaria altimontana in North America: Biology and Ecology
Source: J Fungi (Basel). 2023 Sep 4;9(9):904. doi: 10.3390/jof9090904 (PMC10532946; doi:10.3390/jof9090904)
Supplement: Supplementary file 1 [file jof-09-00904-s001.zip]

Archive with 1 entries (1 files):
- jof-2592892-supplementary.pdf
